# Supplementary material for: Intracranial efficacy and safety of furmonertinib 160 mg with or without anti-angiogenic agent in advanced NSCLC patients with BM/LM as salvage therapy
Source: BMC Cancer. 2023 Mar 4;23:206. doi: 10.1186/s12885-023-10676-x (PMC9985196; doi:10.1186/s12885-023-10676-x)
Supplement: Supplementary file 1 — Additional file 1: Supplementary Table 1. Treatment history and strategies for patients who achieved a long duration of intracranial response after furmonertinib 160mg with or without anti-angiogenic agent as salvage therapy. [file 12885_2023_10676_MOESM1_ESM.xlsx]

## Sheet: Sheet1
Supplementary Table 1. Treatment history and strategies for patients who achieved a long duration of intracranial response after furmonertinib 160mg with or without anti-angiogenic agent as salvage therapy.
Cases	Gender	Age	ECOG-PS	EGFR status at baseline	Progression mode	First-line therapy	Second-line therapy	Third-line therapy	Forth-line therapy	Fifth-line therapy	Best intracranial response	iPFS (months)
Case 1	Male	1	1	Exon 21 L858R	BM	Icotinib+bevacizumab+RT	Osimertinib+bevacizumab	Icotinib+anlotinib+RT	Dacominitinib+bevacizumab	Furmonertinib 160mg+bevacizumab	PR	14.6429
Case 2	Female	1	1	Exon 21 L858R	BM	Erlotinib	Erlotinib+bevacizumab	Furmonertinib 160mg+bevacizumab+RT			SD	14.5714
Case 3	Female	2	2	Exon 19 del	BM+LM	Afatinib	Furmonertinib 160mg+bevacizumab				CR	15.4286
Case 4	Female	3	3	Exon 21 L858R	LM	Icotinib	Furmonertinib 80mg	Furmonertinib 160mg			Not evaluable	7.64286
Case 5	Male	3	3	Exon 19 del	BM	Afatinib	Furmonertinib 160mg+bevacizumab+RT				PR	9.64286
Case 6	Male	3	3	Exon 21 L858R	LM	Erlotinib+RT	Osimertinib	Furmonertinib 160mg			Not evaluable	8.35714
Case 7	Female	2		Exon 19 del	LM	Gefitinib	Furmonertinib 160mg				Not evaluable	7.82143
Case 8	Male	1		Exon 19 del	BM	Erlotinib	Osimertinib	CT	Almonertinib+afatinib	Furmonertinib 160mg+bevacizumab	Not evaluable	6.25
